# Supplementary material for: Occurrence of multiple genotype infection caused by Leishmania infantum in naturally infected dogs
Source: PLoS Negl Trop Dis. 2020 Jul 27;14(7):e0007986. doi: 10.1371/journal.pntd.0007986 (PMC7410330; doi:10.1371/journal.pntd.0007986)
Supplement: S1 Table — The genotypic composition of Leishmania infantum in naturally infected dogs was evaluated in parasites obtained from different tissues with or without in vitro expansion. The reference size in length of each allele of the microsatellite markers is presented. The observed length is presented for each animal. (XLSX) [file pntd.0007986.s001.xlsx]

## Sheet: Sheet2
								Normalized sizes of amplified microsatellite-containing fragments (bp) for each marker
Sample description							Marker name	TubCA		Li45-24		Li46-67		CS-20		Klist 70-31		Li41-56		Li23-41		Lm2TG		Lm4TA		Li71-70		Li 71-52		Klist 70-39		Li 71-33		Li22-35
							Reference size length	80		105		80		83		111		90		85		142		81		100		110		207		103		94
Animal ID	Clinical Score*	Parasite Load*	Tissue collected	Sample typed	Sample ID	Genotype**	Population	size 1	size 2	size 1	size 2	size 1	size	size 1	size 2	size 1	size 2	size 1	size 2	size 1	size 2	size 1	size 2	size 1	size 2	size 1	size 2	size 1	size 2	size 1	size 2	size 1	size 2	size 1	size 2
104	High	ND	SPL	Tissue	104	NA	2	-9	-9	103	103	80	80	83	83	111	111	90	90	85	85	142	142	83	83	100	100	110	110	207	207	105	105	94	94
			SPL	Leishmania culture	3129	NA	2	-9	-9	103	103	80	80	83	83	111	111	90	90	85	85	142	142	83	83	100	100	110	110	207	207	105	105	94	94
			LIV	Leishmania culture	3128	GEN_A	2	80	80	103	103	80	80	83	83	111	111	90	90	85	85	142	142	83	83	100	100	110	110	207	207	105	105	94	94
105	High	High	SPL	Tissue	105	NA	NA	-9	-9	105	105	80	80	83	83	111	111	90	90	-9	-9	142	142	79	83	100	100	110	110	207	207	-9	-9	94	94
			BMA	Leishmania culture	3157	NA	2	-9	-9	105	105	80	80	83	83	111	111	90	90	-9	-9	142	142	-9	-9	100	100	110	110	207	207	-9	-9	94	94
107	Medium	High	SPL	Tissue	107	NA#	2	80	80	105	105	80	80	-9	-9	111	111	90	90	-9	-9	142	142	81	83	100	100	110	110	207	207	-9	-9	94	94
			BMA	Leishmania culture	3130	NA#	NA	-9	-9	105	105	80	80	83	83	111	111	90	90	85	85	142	142	79	83	-9	-9	-9	-9	207	207	105	105	94	94
110	Medium	High	SPL	Tissue	110	NA#	2	80	80	105	105	80	80	83	83	-9	-9	90	90	-9	-9	142	142	83	83	100	100	110	110	207	207	105	105	94	94
			BMA	Leishmania culture	3131	NA#	2	80	80	105	105	80	80	83	83	-9	-9	90	90	85	85	142	142	81	81	100	100	110	110	207	207	105	105	94	94
113	High	High	SPL	Tissue	113	NA#	1	-9	-9	105	105	80	80	-9	-9	111	111	90	90	-9	-9	140	140	-9	-9	100	100	110	110	207	207	-9	-9	94	94
			BMA	Leishmania culture	3132	NA#	2	80	80	105	105	-9	-9	83	83	111	111	90	90	85	85	142	142	81	81	100	100	-9	-9	207	207	105	105	94	94
			BMA	Leishmania culture	3158	GEN_A	2	80	80	105	105	80	80	83	83	111	111	90	90	85	85	142	142	83	83	100	100	110	110	207	207	105	105	94	94
116	Low	High	BMA	Leishmania culture	3133_1st	NA#	1	80	80	105	105	80	80	83	83	111	111	88	90	85	85	140	144	79	83	-9	-9	110	110	207	207	105	107	94	96
			BMA	Leishmania culture	3133_2nd	NA#	1	-9	-9	105	105	80	80	83	83	-9	-9	90	90	85	85	140	144	79	83	-9	-9	-9	-9	207	207	105	107	94	96
118	Low	ND	SPL	Tissue	118	NA	2	-9	-9	103	103	80	80	83	83	111	111	90	90	-9	-9	142	142	83	83	100	100	110	110	207	207	-9	-9	94	94
120	Medium	ND	SPL	Tissue	120	NA	2	-9	-9	105	105	80	80	-9	-9	111	111	90	90	-9	-9	142	142	83	83	100	100	110	110	207	207	-9	-9	94	94
121	Medium	ND	SPL	Tissue	121	NA#	NA	80	80	105	105	80	80	83	83	111	111	90	90	85	85	-9	-9	83	83	100	100	-9	-9	207	209	105	105	94	94
			LIV	Leishmania culture	3135	NA#	1	80	80	105	105	80	80	83	83	111	111	90	90	85	85	-9	-9	79	79	98	98	108	108	207	209	106	106	96	96
			LIV	Leishmania culture	3134	NA#	NA	80	80	105	105	80	80	83	83	111	111	90	90	85	85	138	142	83	83	100	100	110	110	-9	-9	105	105	94	94
122	Low	ND	SPL	Tissue	122	NA	2	-9	-9	105	105	80	80	83	83	111	111	90	90	-9	-9	142	142	83	83	100	100	110	110	207	207	105	105	94	94
			BMA	Leishmania culture	3136	NA	2	80	80	105	105	80	80	83	83	-9	-9	90	90	-9	-9	142	142	83	83	100	100	110	110	207	207	105	105	-9	-9
124	High	ND	SPL	Tissue	124	NA#	NA	-9	-9	105	105	80	80	-9	-9	111	111	90	90	-9	-9	138	142	83	83	100	100	110	110	-9	-9	-9	-9	94	94
			SPL	Leishmania culture	3137	NA#	1	-9	-9	105	105	80	80	83	83	111	111	90	90	-9	-9	136	142	83	83	100	100	110	110	207	209	105	105	-9	-9
125	Medium	ND	SPL	Tissue	125	NA	2	80	80	105	105	-9	-9	-9	-9	111	111	90	90	-9	-9	142	142	-9	-9	100	100	110	110	207	207	-9	-9	94	94
			BMA	Leishmania culture	3138	NA	2	80	80	105	105	80	80	83	83	-9	-9	90	90	85	85	142	142	83	83	100	100	110	110	207	207	105	105	94	94
126	Low	ND	SPL	Tissue	126	NA	1	-9	-9	105	105	80	80	83	83	111	111	90	90	-9	-9	138	142	-9	-9	100	100	110	110	207	209	-9	-9	94	94
129	Medium	ND	SPL	Tissue	129	NA	2	80	80	105	105	80	80	83	83	111	111	90	90	85	85	142	142	83	83	100	100	-9	-9	207	207	105	105	94	94
221	Medium	Low	SPL	Tissue	221	NA	NA	80	80	105	105	80	80	-9	-9	111	111	90	90	85	85	140	142	83	83	100	100	110	110	-9	-9	-9	-9	94	94
225	High	ND	BMA	Leishmania culture	3167	NA	2	-9	-9	105	105	80	80	83	83	-9	-9	90	90	85	85	142	142	83	83	100	100	110	110	207	207	105	105	94	94
			LIV	Leishmania culture	3166	NA	2	-9	-9	105	105	80	80	83	83	111	111	90	90	85	85	142	142	83	83	100	100	110	110	207	207	105	105	94	94
226	Medium	High	SPL	Tissue	226	GEN_A	2	80	80	105	105	80	80	83	83	111	111	90	90	85	85	142	142	83	83	100	100	110	110	207	207	105	105	94	94
			BMA	Leishmania culture	3169	NA	2	80	80	105	105	80	80	83	83	-9	-9	90	90	85	85	142	142	83	83	100	100	-9	-9	207	207	105	105	94	94
227	Medium	High	SPL	Tissue	227	NA	2	-9	-9	105	105	80	80	83	83	111	111	90	90	85	85	142	142	83	83	100	100	110	110	207	207	105	105	94	94
229	Low	High	SPL	Leishmania culture	3170	NA	2	-9	-9	105	105	80	80	83	83	111	111	90	90	85	85	142	142	83	83	100	100	110	110	207	207	105	105	94	94
			BMA	Leishmania culture	3171	GEN_A	2	80	80	105	105	80	80	83	83	111	111	90	90	85	85	142	142	83	83	100	100	110	110	207	207	105	105	94	94
231	Medium	High	SPL	Tissue	231	GEN_B	2	80	80	105	105	80	80	83	83	111	111	90	90	85	85	142	142	81	83	100	100	110	110	207	207	105	105	94	94
			LIV	Leishmania culture	3172	NA	2	-9	-9	105	105	80	80	83	83	111	111	90	90	85	85	142	142	81	83	100	100	110	110	207	207	105	105	94	94
			BMA	Leishmania culture	3173	GEN_B	2	80	80	105	105	80	80	83	83	111	111	90	90	85	85	142	142	81	83	100	100	110	110	207	207	105	105	94	94
235	High	High	SPL	Tissue	235	NA	2	-9	-9	105	105	80	80	-9	-9	111	111	90	90	-9	-9	142	142	83	83	100	100	110	110	-9	-9	-9	-9	94	94
237	Medium	High	SPL	Tissue	237	NA	2	-9	-9	105	105	80	80	83	83	111	111	90	90	-9	-9	142	142	83	83	100	100	110	110	207	207	105	105	94	94
239	High	High	SPL	Tissue	239	NA#	1	-9	-9	105	105	80	80	83	83	111	111	90	90	85	85	140	142	79	83	100	100	-9	-9	207	207	105	105	94	94
			SPL	Leishmania culture	3201	NA#	1	80	80	105	105	80	80	83	83	111	111	90	90	85	85	140	142	79	83	100	100	110	110	-9	-9	105	105	94	96
240	Medium	High	SPL	Tissue	240	NA	2	-9	-9	105	105	80	80	83	83	111	111	90	90	-9	-9	142	142	83	83	100	100	110	110	207	207	105	105	94	94
			SPL	Leishmania culture	3203	NA	2	-9	-9	105	105	80	80	83	83	111	111	90	90	85	85	142	142	83	83	100	100	110	110	207	207	105	105	94	94
			BMA	Leishmania culture	3202	GEN_A	2	80	80	105	105	80	80	83	83	111	111	90	90	85	85	142	142	83	83	100	100	110	110	207	207	105	105	94	94
241	High	High	SPL	Tissue	241	NA	2	80	80	105	105	80	80	-9	-9	111	111	90	90	-9	-9	142	142	83	83	100	100	110	110	-9	-9	105	105	94	94
242	Medium	High	SPL	Tissue	242	NA	1	-9	-9	105	105	80	80	-9	-9	111	111	90	90	-9	-9	140	142	79	83	100	100	110	110	207	207	-9	-9	94	94
243	High	High	SPL	Tissue	243	NA	2	80	80	105	105	80	80	83	83	111	111	90	90	85	85	142	142	83	83	100	100	110	110	-9	-9	105	105	94	94
			SPL	Leishmania culture	3204	GEN_A	2	80	80	105	105	80	80	83	83	111	111	90	90	85	85	142	142	83	83	100	100	110	110	207	207	105	105	94	94
244	Medium	High	SPL	Tissue	244	GEN_H	1	80	80	105	105	80	80	83	83	111	111	90	90	85	85	140	142	79	83	100	100	110	110	207	207	105	107	94	94
			SPL	Leishmania culture	3206	GEN_C	1	80	80	105	105	80	80	83	83	111	111	90	90	85	85	140	142	79	83	100	100	110	110	207	207	107	107	94	96
			BMA	Leishmania culture	3205	GEN_E	1	80	80	105	105	80	80	83	83	111	111	90	90	85	85	140	142	79	83	100	100	110	110	207	207	105	107	94	96
			ASC	Leishmania culture	3207	GEN_C	1	80	80	105	105	80	80	83	83	111	111	90	90	85	85	140	142	79	83	100	100	110	110	207	207	107	107	94	96
245	Medium	High	SPL	Tissue	245	NA	NA	80	80	105	105	80	80	-9	-9	111	111	90	90	-9	-9	142	142	79	83	100	100	110	110	-9	-9	105	105	94	94
247	Low	High	SPL	Leishmania culture	3208	GEN_A	2	80	80	105	105	80	80	83	83	111	111	90	90	85	85	142	142	83	83	100	100	110	110	207	207	105	105	94	94
248	High	High	SPL	Tissue	248	GEN_A	2	80	80	105	105	80	80	83	83	111	111	90	90	85	85	142	142	83	83	100	100	110	110	207	207	105	105	94	94
			SPL	Leishmania culture	3209	NA	2	80	80	105	105	80	80	83	83	-9	-9	90	90	85	85	142	142	83	83	100	100	110	110	207	207	105	105	94	94
251	Low	High	SPL	Leishmania culture	3210	NA#	1	80	80	105	105	80	80	83	83	111	111	90	90	85	85	140	142	79	83	-9	-9	-9	-9	207	207	107	107	94	96
			LIV	Leishmania culture	3211	GEN_F	1	80	80	105	105	80	80	83	83	111	111	90	90	85	85	140	142	79	83	100	100	110	110	207	207	107	107	94	94
252	Medium	High	SPL	Tissue	252	NA#	NA	80	80	105	105	80	80	83	83	111	111	90	90	-9	-9	142	142	79	83	100	100	110	110	207	207	105	105	94	94
			SPL	Leishmania culture	3213	NA#	2	80	80	105	105	80	80	83	83	111	111	90	90	85	85	142	142	83	83	100	100	-9	-9	207	207	105	105	94	94
			BMA	Leishmania culture	3212	NA#	NA	80	80	105	105	80	80	83	83	111	111	90	90	-9	-9	142	142	79	83	100	100	110	110	207	207	105	105	94	94
253	High	High	SPL	Tissue	253	NA	2	-9	-9	-9	-9	80	80	83	83	111	111	90	90	85	85	142	142	83	83	100	100	110	110	207	207	105	105	94	94
			BMA	Leishmania culture	3214	NA	2	80	80	105	105	80	80	-9	-9	111	111	90	90	85	85	142	142	83	83	100	100	110	110	207	207	105	105	94	94
254	High	High	SPL	Tissue	254	GEN_A	2	80	80	105	105	80	80	83	83	111	111	90	90	85	85	142	142	83	83	100	100	110	110	207	207	105	105	94	94
			SPL	Leishmania culture	3215	GEN_D	NA	80	80	105	105	80	80	83	83	111	111	90	90	85	85	128	142	83	83	100	100	110	110	207	207	105	105	94	94
255	High	High	SPL	Tissue	255	NA	2	80	80	105	105	80	80	83	83	111	111	90	90	-9	-9	142	142	83	83	100	100	110	110	-9	-9	105	105	94	94
			SPL	Leishmania culture	3216	NA	2	-9	-9	105	105	-9	-9	83	83	111	111	90	90	85	85	142	142	83	83	100	100	110	110	207	207	105	105	94	94
256	High	High	SPL	Tissue	256	NA#	2	80	80	105	105	80	80	83	83	111	111	90	90	-9	-9	142	142	83	83	100	100	110	110	207	207	105	105	94	94
			SPL	Leishmania culture	3217	GEN_I	1	80	80	105	105	80	80	83	83	111	111	90	90	85	85	144	144	81	81	100	100	110	110	207	207	105	105	94	94
			LIV	Leishmania culture	3218	NA#	2	-9	-9	105	105	80	80	83	83	111	111	90	90	85	85	142	142	83	83	100	100	110	110	207	207	105	105	94	94
257	Medium	High	SPL	Tissue	257	NA#	2	80	80	105	105	80	80	83	83	111	111	90	90	85	85	142	142	83	83	100	100	110	110	-9	-9	105	105	94	94
			SPL	Leishmania culture	3220	NA#	NA	80	80	105	105	80	80	-9	-9	111	111	90	90	-9	-9	142	144	83	83	100	100	110	110	-9	-9	105	105	-9	-9
			LIV	Leishmania culture	3221	NA#	NA	80	80	105	105	80	80	83	83	-9	-9	90	90	85	85	142	144	83	83	100	100	-9	-9	207	207	105	105	94	94
			BMA	Leishmania culture	3219	GEN_G	NA	80	80	105	105	80	80	83	83	111	111	90	90	85	85	142	146	83	83	100	100	110	110	207	207	105	105	94	94
258	Medium	Low	SPL	Leishmania culture	3223	GEN_A	2	80	80	105	105	80	80	83	83	111	111	90	90	85	85	142	142	83	83	100	100	110	110	207	207	105	105	94	94
			BMA	Leishmania culture	3222	NA	2	-9	-9	105	105	80	80	83	83	111	111	90	90	85	85	142	142	83	83	100	100	110	110	207	207	105	105	94	94
259	High	High	SPL	Leishmania culture	3224	NA	1	80	80	105	105	80	80	83	83	111	111	90	90	85	85	140	142	79	83	100	100	110	110	207	207	105	107	-9	-9
261	High	High	SPL	Tissue	261	NA	2	80	80	105	105	-9	-9	83	83	111	111	90	90	-9	-9	142	142	83	83	100	100	110	110	207	207	105	105	94	94
			LIV	Leishmania culture	3226	GEN_A	2	80	80	105	105	80	80	83	83	111	111	90	90	85	85	142	142	83	83	100	100	110	110	207	207	105	105	94	94
262	High	High	BMA	Leishmania culture	3227	GEN_A	2	80	80	105	105	80	80	83	83	111	111	90	90	85	85	142	142	83	83	100	100	110	110	207	207	105	105	94	94
265	Medium	High	SPL	Tissue	265	NA	1	-9	-9	105	105	80	80	-9	-9	111	111	90	90	-9	-9	140	140	79	79	100	100	110	110	207	207	105	107	96	96
282	Low	High	SPL	Tissue	282	NA	2	80	80	105	105	80	80	83	83	111	111	90	90	85	85	142	142	83	83	100	100	110	110	207	207	-9	-9	94	94
283	High	High	SPL	Tissue	283	GEN_A	2	80	80	105	105	80	80	83	83	111	111	90	90	85	85	142	142	83	83	100	100	110	110	207	207	105	105	94	94
291	High	High	SPL	Tissue	291	NA#	2	-9	-9	105	105	80	80	83	83	111	111	90	90	85	85	142	142	83	83	100	100	110	110	207	207	105	105	94	94
			SPL	Leishmania culture	3323	NA#	1	80	80	105	105	80	80	-9	-9	111	111	90	90	85	85	142	144	85	85	100	100	110	110	207	207	105	105	94	94
LIV= Liver; SPL= Spleen; BMA= Bone Marrow; ASC= Ascites; ND= not determined; NA= not assigned
*information obtained from Cavalcanti et al 2015 (see text and references for details)
**multilocus genotypes (MLG) were assigned only to samples typed by all (14) markers
# Paired samples for which the MLG could be not assigned due missing data but with different alleles observed for one or more markers
-9= missing data
